# Supplementary material for: Immune activation and HIV-specific T cell responses are modulated by a cyclooxygenase-2 inhibitor in untreated HIV-infected individuals: An exploratory clinical trial
Source: PLoS One. 2017 May 2;12(5):e0176527. doi: 10.1371/journal.pone.0176527 (PMC5413033; doi:10.1371/journal.pone.0176527)
Supplement: S2 Table — (XLSX) [file pone.0176527.s005.xlsx]

## Sheet: Sheet1
Patient	Naive=1/onArt=2	Studyarm	Age	Sex (F/M)	Ethnicity	Years_HIV+	Years on ART	Nadir_CD4	0_HivRna	0_CD4	0_CD8	0_CD4_8_ratio	17_HivRna	17_CD4	17_CD8	17_CD4_8_ratio	d0_17_HIVRNA	d0_17_CD4	d0_17_CD8	0_nETP	0_nPeak	0_D-dimer	17_nETP %	17_nPeak%	17_D-dimer ng/mL	d_0_17_nETP	d_0_17_nPeak	d_0_17_D-dimer	0_fTFPI	0_fProtS	17_fTFPI	17_fProtS	d_0_17_fTFPI	d_0_17_fProtS	0_IL2sra	0_CD163	0_CD14	0_IP10	0_mCRP	0_IL6	17_IL2sra	17_CD163	17_CD14	17_IP10	17_mCRP	17_IL6	d_0_17_IL2sra	d_0_17_CD163	d_0_17_CD14
1	1	1	58.0685	2	C	0.783562		545	14000	545	1188	0.458754	38000	687	1582	0.43426	24000	142	394	93.6384	116.606	539.7	85.786	112.104	469.4	-7.85243	-4.50258	-70.3	34.435	92.361	38.917	81.562	4.482	-10.799	2093.51	1969.7	39077.3	228.875	60	3.39648	1982.72	1961.74	31838.9	193.848	13.9324	1.30996	-110.782	-7.9577	-7238.39
6	1	1	39.1178	2	C	5.4274		624	2800	636	2448	0.259804								107.634	107.673	201.3							14.251	70.685					1047.03	2056.88	26555.4	296.771	9.87149	3.30069	909.487	2009.28	26691.7	223.504		4.72492	-137.539	-47.6079	136.299
8	1	1	42.1562	2	C	5.13151		600	6600	700	1356	0.516224		826	1558	0.530167		126	202	110.003	108.873	194.6							17.779	92.455					479.421	1429.19	18043.4	239.326	18.7962	0.253076	513.943	1646.14	21344.7	178.121		1.37251	34.522	216.953	3301.29
12	1	1	43.2274	2	C	0.69589		499	65000	499	1594	0.313049								170.581	159.491	307.8							8.625	70.498					733.729	1627.1	20598.9	106.459	8.42395	1.21613
14	1	1	41.2274	2	C	1.95342		435	100000	463	1771	0.261434								116.356	134.017	171.8							8.818	70.253					284.285	1777.05	21030	115.564	8.45284	0.482544
15	1	1	43.2274	2	C	1.87123		491	35000	491	1419	0.346018	150000	214	774	0.276486	115000	-277	-645	81.4734	104.337	102.7							21.016	76.467					818.078	1676.13	17376.1	126.127	2.92604	0.445028	818.313	1799.88	22743.8	117.684	60	5.66303	0.235	123.755	5367.75
21	1	1	42.874	2	C	0.758904		441	110000	441	1506	0.292829	94000	478	1406	0.339972	-16000	37	-100	112.893	142.017	232.8	107.097	103.031	185.3	-5.79575	-38.9863	-47.5	12.196	102.687	12.737	102.766	0.541	0.079	1895.8	2034.64	23825.9	341.433	12.3351	1.59147	1902.98	2021.4	21513.6	200.879	10.3332	0.904656	7.176	-13.238	-2312.33
22	1	1	49.8795	2	C	1.28219		411	86000	411	1054	0.389943	110000	495	1657	0.298733	24000	84	603	119.812	107.867	252.6	105.378	91.2616	373.1	-14.4338	-16.6053	120.5	9.045	96.071	9.673	106.325	0.628	10.254	429.591	1122.18	15756.2	267.436	60	0.723294	618.442	1679.94	20314.3	169.129	19.8822	0.700781	188.851	557.764	4558.16
26	1	1	23.8411	1	B	5.67123		480	85000	513	1090	0.470642	59000	288	651	0.442396	-26000	-225	-439	103.37	103.432	368.7	90.5033	87.5581	260.6	-12.8663	-15.8743	-108.1	10.4415	63.774	9.034	63.12	-1.4075	-0.654	1045.92	1785.89	18804.3	339.725	8.29193	0.441901	970.805	1691.7	16833.8	546.285	2.3603	0.764568	-75.116	-94.1906	-1970.5
27	1	1	47.8548	2	C	1.66027		450	21000	450	993	0.453172	25000	305	543	0.561694	4000	-145	-450	97.344	121.461	223.5	88.2767	103.849	267.1	-9.06738	-17.6123	43.6	10.791	93.173	9.443	89.466	-1.348	-3.707	613.509	1676.74	19124.2	43.487	10.9511	1.0385	893.064	2171.64	24111.7	75.275	60	2.46062	279.555	494.897	4987.46
31	1	1	40.8986	2	C	4.46027		402	21000	418	1063	0.393227	48000	376	1077	0.349118	27000	-42	14	85.5897	100.491	130.3	91.5578	103.669	402.7	5.96813	3.17784	272.4	9.517	62.926	7.794	69.626	-1.723	6.7	733.903	1398.9	19350.2	177.445	2.35395	0.828357	709.506	1420.28	19010.6	130.355	17.3493	3.88242	-24.397	21.3831	-339.649
36	1	1	38.9479	2	C	6.17808		493	12000	493	856	0.575935	8900	484	823	0.588092	-3100	-9	-33	93.3911	64.7658	215.5	89.487	63.2325	207.5	-3.90409	-1.53333	-8	13.617	90.008	13.799	103.113	0.182	13.105	583.775	1515.41	23525.6	132.245	18.9043	0.732049	540.741	1510.76	23337.2	185.583	27.4799	0.967198	-43.034	-4.6514	-188.367
44	1	1	23.0712	2	C	0.268493		735	44000	898	1791	0.501396	7200	688	1499	0.458973	-36800	-210	-292	82.4494	75.4365	92.9	87.4205	92.8531	104.5	4.9711	17.4167	11.6	14.371	92.164	17.304	84.632	2.933	-7.532	1032.56	1596.16	23906.2	96.63	9.68657	1.45321	731.528	1729.7	26252.2	77.587	12.41	1.39441	-301.034	133.532	2346.05
4	1	2	41.0603	2	C	3.62192		590	83000	819	1445	0.566782	65000	736	1499	0.490994	-18000	-83	54	89.9499	77.6143	261.6	111.143	134.881	262.2	21.1929	57.2663	0.6	24.479	88.234	14.984	85.656	-9.495	-2.578	910.274	2076.84	26640.8	163.724	33.9426	1.63088	820.686	2127.38	28662.1	205.488		1.09041	-89.588	50.5458	2021.3
5	1	2	42.1178	2	C	3.09315		379	89000	509	1134	0.448854								98.6253	132.865	107.2	99.9189	121.219	278.1	1.29357	-11.6453	170.9	9.2055	78.7555	11.404	52.035	2.1985	-26.7205	161.438	1530.93	25316.2	219.447	4.80516	0.723294	671.93	1947.02	36132.3	311.059		4.85524	510.492	416.092	10816.1
9	1	2	49.1616	2	C	2.12877		483	610	562	1079	0.520853	23000	458	856	0.535047	22390	-104	-223	101.944	104.251	140	91.1911	80.816	366.4	-10.7526	-23.4345	226.4	13.251	73.598	11.8685	77.993	-1.3825	4.395	348.15	1223.41	18450.2	416.493	14.8231	0.1	346.197	1362.82	17769.6	277.274		0.114906	-1.953	139.411	-680.66
11	1	2	34.2082	2	C	0.353425		452	1700	793	1376	0.576308	3200	778	1566	0.496807	1500	-15	190	84.8822	95.615	95.25	95.3184	133.311	292.2	10.4362	37.6959	196.95	12.964	84.161	12.144	68.323	-0.82	-15.838	663.103	1711.06	18482.8	37.842	8.70576	0.1
34	1	2	49.937	2	C	5.50137		588	9500	588	918	0.640523								87.3164	76.1153	222.5							10.553	76.271					331.667	1383.69	17101.5	41.711	2.42772	0.885893
52	1	2	40.2164	2	C	5.69589		644	68000	915	1200	0.7625	48000	875	1265	0.6917	-20000	-40	65	98.1291	87.7276	105.8	99.5475	96.2188	96.8	1.41834	8.49127	-9	8.149	78.472	8.989	71.701	0.84	-6.771	253.183	1177.12	17083.2	124.925	10.2324	0.638872	281.231	1192.24	17312.8	116.768	7.18447	0.387503	28.048	15.1213	229.634
61	1	2	33.4	2	C	0.29589		547	20000	643	2201	0.29214	23000	601	2984	0.201408	3000	-42	783	84.3467	98.1527	198.9	88.1872	105.938	223.2	3.8404	7.78493	24.3	16.095	111.136	17.57	107.196	1.475	-3.9395	871.858	1873.39	20307.2	165.732	34.2008	2.87685	591.31	1697.32	21896.8	165.375	60	2.10515	-280.548	-176.07	1589.55
3	1	3	42.0603	2	C	2.36712		425	140000	425	2062	0.206111	96000	364	1368	0.266082	-44000	-61	-694	80.8534	67.6059	302.4	108.498	143.18	297.1	27.6444	75.5742	-5.3	20.21	76.799	19.455	90.455	-0.755	13.656	1259.11	1593.5	20142.2	211.783	50.1077	5.02379	1016.59	1732.94	25178.5	171.167		3.86864	-242.522	139.446	5036.29
7	1	3	41.1178	1	C	6.93151		633	26000	676	984	0.686992								46.7173	46.3891	246.3							15.405	44.002					1230.93	2199.42	30656.7	1137.12	0.940947	2.50317
10	1	3	37.1534	1	B	0.547945		531	8700	692	1123	0.616207	10000	645	1041	0.619597	1300	-47	-82	111.266	138.634	289.8	94.1097	116.985	211.7	-17.1567	-21.6489	-78.1	7.49	70.6825	7.384	62.188	-0.106	-8.4945	306.221	1260.66	15085	37.842	6.43004	0.147416	537.374	1122.17	16178.4	45.141		0.260578	231.153	-138.492	1093.45
16	1	3	41.2274	2	C	1.2		622	180000	1379	2215	0.622573								111.825	115.603	227.2	100.946	131.458	220.75	-10.8792	15.855	-6.45	21.111	73.108	11.179	63.5175	-9.932	-9.5905	1665.98	1888.31	28038.9	105.423	58.1397	0.26558	1497.18	1980.96	26118.4	142.495	10.2577	0.655756	-168.806	92.6518	-1920.45
23	1	3	33.8466	2	O	5.8274		1037	1700	1463	1692	0.864657	4900	1271	2330	0.545494	3200	-192	638	108.546	119.602	195.8	110.413	130.33	169	1.86704	10.7281	-26.8	8.384	89.215	9.427	83.8	1.043	-5.415	628.566	1374.64	19628.2	119.98	57.9668	0.614484	803.498	1583.6	23090.7	153.487	17.015	0.466912	174.932	208.956	3462.53
29	1	3	29.8822	2	C	3.33151		302	71000	302	983	0.307223								97.253	114.777	215.7							13.21	80.358					1292.4	1316.65	22460.5	109.416	60	2.33169
54	1	3	41.337	2	C	1.29041		360	22000	505	1256	0.40207	16000	424	1233	0.343877	-6000	-81	-23	79.3478	91.9717	299.1	82.8912	92.2064	384.5	3.54346	0.234721	85.4	12.82	91.813	11.645	101.021	-1.175	9.208	257.166	1853.99	25349.8	69.269	7.19836	1.35312	170.454	1898.09	27940.3	98.931	6.32844	1.55831	-86.712	44.1008	2590.54
58	1	3	38.2986	2	C	2.02466		513	17000	513	952	0.538866	8800	554	1016	0.545276	-8200	41	64	95.199	94.1537	116.3	106.269	106.668	105.1	11.0701	12.5141	-11.2	11.672	101.285	10.786	102.759	-0.886	1.474	280.865	1582.14	15092.1	106.929	2.93308	0.518186	315.49	1631.07	21004.1	90.243	3.784	0.373122	34.625	48.9209	5911.98
17	2	1	50.4575	2	C	22.4384	5.23562	130	0	380	1284	0.29595	0	359	1316	0.272796	0	-21	32	95.0304	94.6359	131.9	102.328	80.306	151.8	7.29766	-14.33	19.9	10.542	93.355	17.126	107.317	6.584	13.9625	288.495	820.763	23910.6	29.521	6.16405	0.73455	335.854	794.499	21529.6	19.612	3.77664	0.268081	47.359	-26.2639	-2381
24	2	1	47.8575	2	C	1.16438	1.01644	226	0	321	693	0.463203	0	300	524	0.572519	0	-21	-169	70.7962	88.1632	158	71.6549	95.6671	139.5	0.85863	7.50387	-18.5	6.465	83.701	7.631	87.717	1.166	4.016	311.381	1346.09	24844.2	131.043	1.61325	0.258077	423.576	1255.67	21405.6	118.42	2.06539	0.42877	112.195	-90.4231	-3438.64
28	2	1	42.8548	2	B	6.24932	6.24932	138	0	223	657	0.339422	0	406	1082	0.375231	0	183	425	79.9782	57.9735	185.5	86.6767	83.4963	150.5	6.69855	25.5229	-35	14.211	95.682	13.789	108.711	-0.422	13.029	231.846	906.542	19327.2	20.56	0.940958	2.51882	208.629	804.852	20446.1	9.894	0.794958	1.27368	-23.217	-101.689	1118.88
30	2	1	37.8904	2	B	12.8712	9.87123	213	0	228	173	1.31792	0	264	205	1.2878	0	36	32	96.7346	104.053	141.3	101.467	133.631	105.2	4.73226	29.578	-36.1	10.64	91.994	8.269	97.187	-2.371	5.193	212.141	1019.99	22086.9	33.837	20.4636	0.843992	211.302	988.81	26854.2	36.12	34.6119	1.05413	-0.839	-31.1755	4767.29
32	2	1	52.9425	2	C	0.841096	0.821918	28	0	147	1364	0.107771	0	191	1717	0.111241	0	44	353	78.2012	77.0464	250.1	82.955	89.7948	232.6	4.75371	12.7484	-17.5	9.367	92.762	10.378	88.1645	1.011	-4.5975	370.31	1579.51	15356.4	53	6.84799	0.183052	314.325	1520.86	15520	67.274	5.0461	0.153042	-55.985	-58.6492	163.598
39	2	1	42.9671	2	C	5.65479	5.59452	60	0	361	761	0.474376	0	389	734	0.529973	0	28	-27	97.5769	71.5106	253.5	108.828	107.278	224.4	11.2516	35.7669	-29.1	13.21	98.679	16.359	88.3	3.149	-10.379	294.343	1736.15	21634.2	65.126	27.6969	1.90867	319.824	1769.25	21428.7	75.949	44.1068	1.04663	25.481	33.104	-205.478
41	2	1	32.074	2	C	2.72603	2.72603	139	2	297	1090	0.272477	2	374	1313	0.284844	0	77	223	62.7471	40.8626	147.4	86.1228	74.0029	160.1	23.3756	33.1403	12.7	18.688	96.555	20.237	95.98	1.549	-0.575	619.926	1825.12	22208.9	88.221		0.836487	430.49	1546.33	20966.1	95.128		1.12356	-189.436	-278.792	-1242.87
42	2	1	49.0685	2	C	9.79452	5.52603	140	0	478	1009	0.473736	0	405	753	0.537849	0	-73	-256	74.2601	51.8486	201.65	90.1882	69.6994	252.9	15.9281	17.8508	51.25	27.344	94.674	13.039	94.6035	-14.305	-0.0705	367.358	1122.89	25850.1	45.147	7.06294	0.915288	347.643	914.259	23093.2	35.209	16.3221	0.757689	-19.715	-208.628	-2756.87
47	2	1	49.1041	1	C	21.9233	4.76986	0	0	371	1049	0.35367	2	325	1066	0.304878	2	-46	17	80.6599	93.5534	169.5	78.0502	92.8391	163.8	-2.60972	-0.714219	-5.7	14.302	80.3345	15.016	79.063	0.714	-1.2715	337.021	1063.56	23615.6	148.923	1.33454	0.351238	349.471	1056.84	26481.4	134.068	1.10343	0.166171	12.45	-6.7168	2865.9
49	2	1	54.1534	2	C	0.654795	0.6	64	2	197	2040	0.0965686	2	177	1226	0.144372	0	-20	-814	97.4441	85.2115	308.6	113.116	106.078	602.7	15.6714	20.8664	294.1	15.136	63.272	17.163	75.328	2.027	12.056	592.419	1659.85	21004.7	127.373	13.1284	0.777701	495.1	1679.38	25171.7	140.983	60	0.902154	-97.319	19.5258	4167.01
50	2	1	32.1562	2	B	3.13699	2.6411	240	0	263	353	0.745042	2	297	395	0.751899	2	34	42	107.931	121.469	319.7	104.672	95.8034	422.1	-3.25887	-25.6652	102.4	8.098	85.755	9.717	86.778	1.619	1.023	174.579	1195.28	14898.1	69.667	3.53961	0.1	188.574	1264.24	15916.8	53.513	3.29334	0.239321	13.995	68.964	1018.76
53	2	1	41.2164	2	B	8.19452	7.69863	362	2	446	934	0.477516	2	494	955	0.517277	0	48	21	89.8307	73.0549	157.1	112.942	95.5664	158.1	23.1109	22.5115	1	10.738	73.872	10.719	81.219	-0.019	7.347	249.074	1612.67	16014.3	14.083	13.9329	0.576965	285.359	1674.17	13047.1	28.117	36.471	0.740804	36.285	61.5069	-2967.18
56	2	1	58.2685	2	C	10.7397	2.6	261	0	379	761	0.498029	0	525	689	0.761974	0	146	-72	101.341	97.1399	254.5	101.823	102.508	338.85	0.482293	5.36816	84.35	10.903	90.279	12.086	102.864	1.183	12.585	389.829	1249.97	19609	63.877	37.6221	1.65465	368.753	1377.44	19721.3	61.834	27.5393	0.8565	-21.076	127.469	112.33
20	2	2	52.9644	2	C	3.39178	2.79178	157	0	278	468	0.594017								98.7584	114.681	419.4							15.4925	99.846					411.236	1579.62	23255.9	66.968	19.6763	0.271832
25	2	2	59.863	2	C	9.39178	1.83014	200	0	215	451	0.476718	0	255	563	0.452931	0	40	112	89.2623	83.4527	244.8	103.987	133.143	263.8	14.7251	49.6902	19	21.328	119.42	17.154	108.416	-4.174	-11.0035	400.475	1489.83	18755.4	151.26	13.4855	0.760816	365.794	1491.12	21838.9	141.873	12.3109	0.496926	-34.681	1.2896	3083.54
33	2	2	45.9151	2	C	12.8411	12.6164	100	0	366	559	0.654741	36000	252	758	0.332454	36000	-114	199	107.499	97.8645	270.8	98.1254	123.338	285	-9.37331	25.4737	14.2	13.759	93.491	9.203	68.477	-4.556	-25.014	1420.28	923.392	22520.8	72.137	42.5049	1.40129	2492.97	1726.51	27230.3	163.097	21.6031	1.81858	1072.69	803.121	4709.52
38	2	2	39.0466	1	B	3.88767	3.73425	136	2	358	913	0.392114	0	332	916	0.362445	-2	-26	3	83.9058	82.6933	286.7	94.6988	114.68	419.4	10.7929	31.9868	132.7	9.135	76.585	7.124	73.205	-2.011	-3.38	432.72	1106.6	27631.8	76.04	60	1.6728	276.312	1031.28	19418.2	55.43	60	1.53954	-156.408	-75.3147	-8213.61
45	2	2	45.1205	2	C	3.3726	3.36438	153	2	458	844	0.542654	2	417	816	0.511029	0	-41	-28	87.9206	114.691	246.65	95.2648	126.347	273.1	7.3442	11.6562	26.45	9.965	92.074	9.82	100.224	-0.145	8.15	223.762	1068.76	18596.9	44.092	19.8485	0.678269	322.694	1300.99	18357.5	38.95	4.4691	0.787081	98.932	232.228	-239.434
48	2	2	38.1233	2	C	1.94247	1.50959	25	2	384	1943	0.197633	2	442	1877	0.235482	0	58	-66	68.248	75.7819	105.4	72.8997	81.8971	145.1	4.65169	6.11521	39.7	13.249	59.458	13.142	59.585	-0.107	0.127	786.787	1587.44	33747	570.782	1.66023	0.852122	644.851	1630.42	34959.4	512.41	2.22169	0.698905	-141.936	42.9826	1212.37
51	2	2	43.1836	2	O		7.01644	220	0	340	367	0.926431	0	254	370	0.686486	0	-86	3	104.46	113.351	311.9	144.21	112.842	391.3	39.7501	-0.508823	79.4	11.571	67.973	12.168	82.28	0.597	14.307	461.498	1489.08	23612.7	166.894	29.671	1.51514	536.642	1236.3	23605.3	102.442	55.5583	1.19049	75.144	-252.78	-7.437
57	2	2	35.274	2	C	6.4274	1.29863	288	0	445	729	0.610425	0	487	705	0.69078	0	42	-24	69.2661	73.1114	87	70.1158	69.7644	98.2	0.849659	-3.34695	11.2	12.564	100.065	13.656	85.812	1.092	-14.253	250.133	1035.83	29978.2	53.22	2.47505	0.536945	291.416	1096.36	28776.4	52.071	3.62612	0.350612	41.283	60.5283	-1201.72
19	2	3	53.9644	2	C	3.52877	2.50685	231	0	319	1357	0.235077	2	360	1457	0.247083	2	41	100	86.0811	105.727	231.2	92.9053	103.66	243.5	6.82417	-2.0672	12.3	11.68	90.364	14.589	88.507	2.909	-1.857	489.498	1553.63	22758.9	36.204	60	1.5264	452.492	1689.75	21991.3	40.695	33.1725	1.01348	-37.006	136.12	-767.627
35	2	3	63.9836	2	C	19.2192	6.73425	234	2	344	977	0.352098	0	405	1184	0.342061	-2	61	207	85.0116	77.9497	208.8	89.5863	105.091	300.1	4.57467	27.1413	91.3	39.766	79.921	9.584	85.641	-30.182	5.72	249.072	1262.81	26013.8	44.067	7.62427	0.76832	243.914	1183.68	29719.7	37.868	16.3868	1.15171	-5.158	-79.1301	3705.87
40	2	3	43.0493	2	A	9.26301	9.09041	40	0	478	1166	0.409949	0	464	1274	0.364207	0	-14	108	90.2019	74.9942	99.4	94.6565	95.4324	87	4.45464	20.4382	-12.4	16.044	76.509	16.197	74.886	0.153	-1.623	221.142	812.075	19746.7	582.361	60	0.615735	155.641	634.169	17492.9	740.266	5.28843	0.241197	-65.501	-177.906	-2253.76
43	2	3	57.0932	2	C	7.16164	5.98356	249	2	523	388	1.34794	0	521	375	1.38933	-2	-2	-13	91.8852	76.3187	233.3	91.074	71.7813	397.8	-0.811269	-4.53739	164.5	11.944	85.876	13.819	91.684	1.875	5.808	246.048	855.642	25096	47.215	13.6193	0.576965	331.884	1032.07	21288.7	62.477	7.65171	0.406886	85.836	176.426	-3807.29
46	2	3	42.1014	2	B	12.0795	5.81096	200	0	443	709	0.624824	0	354	456	0.776316	0	-89	-253	92.9925	83.6523	218.5	99.3667	103.534	230.3	6.37426	19.8814	11.8	11.571	79.35	15.7675	93.281	4.1965	13.931	212.637	1208.96	14966.9	40.593	12.4397	0.499427	213.762	1472.88	15407.8	32.19	40.3489	0.601353	1.125	263.912	440.94
55	2	3	31.2192	2	C	5.53425	2.30411	263	0	412	418	0.985646	0	502	464	1.0819	0	90	46	80.7322	79.6792	83.7	87.8709	92.3672	47.8	7.13873	12.688	-35.9	12.874	95.813	10.558	92.644	-2.316	-3.169	278.656	1232.78	17052	34.182	3.03084	0.501928	262.315	1161.84	15673.2	17.845	1.71787	0.178675	-16.341	-70.9388	-1378.8
60	2	3	42.4082	2	A	8.2411	7.91233	180	0	577	1082	0.533272	0	491	1325	0.370566	0	-86	243	83.7462	68.1822	548.95	80.0227	44.0407	102.1	-3.72349	-24.1415	-446.85	13.7	96.738	17.214	113.632	3.514	16.894	227.063	914.251	22660	63.047	11.705	0.538196	331.773	1177.1	24206.7	49.914	60	0.91091	104.71	262.846	1546.68
[truncated: 201 more columns]
